# Supplementary material for: Survival and Safety Outcomes of Three-Cycle Adjuvant Chemotherapy in Intermediate-Risk Endometrial Cancer
Source: Cancers (Basel). 2026 Apr 26;18(9):1380. doi: 10.3390/cancers18091380 (PMC13162638; doi:10.3390/cancers18091380)
Supplement: Supplementary file 1 [file cancers-18-01380-s001.zip]

Archive with 1 entries (1 files):
- cancers-4257225-supplementary.pdf
